# Supplementary material for: LmCht5-1 and LmCht5-2 Promote the Degradation of Serosal and Pro-Nymphal Cuticles during Locust Embryonic Development
Source: Biology (Basel). 2022 Dec 7;11(12):1778. doi: 10.3390/biology11121778 (PMC9775170; doi:10.3390/biology11121778)
Supplement: Supplementary file 1 [file biology-11-01778-s001.zip]

Archive with 1 entries (1 files):
- biology-2044090-supplementary.pdf
